# Supplementary material for: Cryo-EM structure of an active central apparatus
Source: Nat Struct Mol Biol. 2022 May 16;29(5):472–82. doi: 10.1038/s41594-022-00769-9 (PMC9113940; doi:10.1038/s41594-022-00769-9)
Supplement: Source Data Fig. 1 — Statistical Source Data [file 41594_2022_769_MOESM7_ESM.xlsx]

## Sheet: Sheet1
C1		Angle1	Angle2	Angle3	Angle
A1	A1-A2	29.66	29.66	29.66	29.66
A2	A2-A3	28.31	28.31	28.31	28.31
A3	A3-A4	24.58	24.58	24.58	24.58
A4	A4-A5	29.51	29.51	29.51	29.51
A5	A5-A6	29.16	29.16	29.16	29.16
A6	A6-A7	31.2	31.2	31.2	31.2
A7	A7-A8	23.98	23.98	23.98	23.98
A8	A8-A9	23.67	23.67	23.67	23.67
A9	A9-A10	27.15	27.15	27.15	27.15
A10	A10-A11	36.63	35.63	35.63	35.9633
A11	A11-A12	26.96	26.96	26.96	26.96
A12	A12-A13	23.7	23.7	23.7	23.7
A13	A13-A1	25.02	25.44	26.53	25.6633
C2		Angle1	Angle2	Angle3	Angle
A1	A1-A2	40.69	40.42	40.8	40.6367
A2	A2-A3	23.22	23.43	23.17	23.2733
A3	A3-A4	25.88	25.93	26.02	25.9433
A4	A4-A5	23.31	23.39	23.28	23.3267
A5	A5-A6	28.47	28.4	28.54	28.47
A6	A6-A7	30.23	30.44	30.16	30.2767
A7	A7-A8	29.39	28.87	28.99	29.0833
A8	A8-A9	31.54	31.44	31.49	31.49
A9	A9-A10	20.19	19.61	20.65	20.15
A10	A10-A11	26.93	28.24	26.68	27.2833
A11	A11-A12	36.12	34.87	36.22	35.7367
A12	A12-A13	22.13	21.94	21.84	21.97
A13	A13-A1	20.32	22.23	20.53	21.0267
